# Supplementary material for: Novel Hydrogel-Mediated Lentiviral Gene Delivery via Intravesical Administration for Bladder Cancer Treatment
Source: Pharmaceutics. 2025 Jan 21;17(2):143. doi: 10.3390/pharmaceutics17020143 (PMC11858974; doi:10.3390/pharmaceutics17020143)
Supplement: Supplementary file 1 [file pharmaceutics-17-00143-s001.zip]

Archive with 1 entries (1 files):
- pharmaceutics-3390755-supplementary.pdf
